# Supplementary material for: Population pharmacokinetics and safety of continuous oxacillin in preterm and term neonates and infants
Source: Antimicrob Agents Chemother. 2026 Apr 20;70(6):e01777-25. doi: 10.1128/aac.01777-25 (PMC13231926; doi:10.1128/aac.01777-25)
Supplement: Table S1 — Adverse events listed. [file aac.01777-25-s0001.xlsx]

## Sheet: Sheet1
Supplement Table 1: Adverse Events
Pt#	Oxacillin Duration	Started Oxacillin	Ended Oxacillin	Fever (>38C) - Yes/No	AST Yes/No	ALT Yes/No	Total bili Yes/No	D bili Yes/No	Alk Phos Yes/No	Creatinine (doubling of first creatinine on study) Yes/No	WBC < 2.5 (if > 7 days age) WBC < 7.0 (if < 7 days age) Yes/No	Absolute Neutrophil Count < 1000 (> 7 days of age) Absolute Neutrophil Count < 1500 (2-7 days of age) Yes/No	Hemoglobin < 10.5 (age > 57 days) Hemoglobin < 9.7 (36 - 56 days) Hemoglobin < 11.1 (22 - 35 days) Hemoglobin < 13.1 (8 - 21 days) Hemoglobin < 14.1 (< 7 days) Yes/No	Thrombocytopenia < 126 Yes/No	Has Necrotizing Enterocolitis (NEC) Yes/No	Has Retinopathy of Prematurity (ROP) Specify Stage 1,2,3,4,5 Plus or PrePlus Zone 1,2,3	Apnea/Brady/Desat spells Tabulate #	Reintubation Yes/No	Intraventricular Hemorrhage (IVH) Specify No hemorrhage, or Grade 1, 2, 3, 4 Left/Right or Both	GI Bleed Yes/No	Rash Yes/No	Transfusion	Poke Related Specify Pain Bruising Bleeding	Notes	Total Number
Pt1	5 weeks	2023-10-19 16:15:00	2023-11-28 09:00:00	No	No	No	No	No	Mild	No	No	Moderate, Moderate, resolved by 2 weeks	Mild, Moderate, resolved	Mild, Mod, Mod, Mod, Mod	No	10/18: Zone 2 Stage 1 OU 10/27: Zone 2 Stage 3 No Plus OU 11/3: Zone 2 Stage 3 R, Zone 2 Stage 2 L, No Plus OU 11/10: Zone 2 Stage 3 No Plus OU 11/17: Zone 2 Stage 3 No Plus OU 11/24: Zone 2 Stage 3 No Plus OU - Regressing 12/2: Zone 2 Stage 3 R No Plus, Zone 2 Stage 3 L Pre Plus 12/8: Zone 2 Stage 2 R No Plus, Zone 2 Stage 3 L No Plus - Regressing	563	No	No hemorrhage	No	No		Probably with each poke		6			Probably
Pt3	6 days	2023-12-05 23:05:00	2023-12-10 16:00:00	No	No	No	No	No	No	No	No	No	Mild, Mild, Mild	No	No	No	0	No	NA	No	No		Probably with each poke		1			Possibly
Pt4	10 days	2023-12-08 13:03:00	2023-12-18 08:45:00	No	No	No	No	No	No	No	No	No	No, moderate, mild	No	No	No	0	Yes	NA	No	No		Probably with each poke		2			Not
Pt11	9 days	2024-01-16 11:07:00	2024-01-25 06:00:00	Yes	Yes, mild, mild	No	No	No	No	Yes, severe	No	No	Yes, severe	No	No	No	2	No	No hemorrhage	No	No	Yes	No	Did require transfusion, non serious, possibly related to blood draws	6
Pt14	7 days	2024-02-19 17:14:00	2024-02-21 12:00:00	No	No	No	No	No	No	No	No	No	No	No	No	No	3	No	No hemorrhage	No	No		No		1
Pt17	12 days	2024-06-18 14:14:00	2024-06-30 06:30:00	No	No	No	No	No	No	No	No	No	No	No	No	No	0	No	NA	No	No		Probably with each poke		0
Pt23	6 days	2024-07-19 13:45:00	2024-07-25 12:54:00	No	No	No	No	No	No	No	No	No	No	No	No	No	0	No	NA	No	No		Probably with each poke		0
Pt24	40 hrs	2024-07-24 19:57:00	2024-07-26 14:21:00	No	No	No	No	No	No	No	No	No	No	No	No	No	0	No	NA	No	Yes		Probably with each poke		1
Pt25	25 hrs	2024-07-25 13:22:00	2024-07-26 14:59:00	No	No	No	No	No	No	Yes, severe	No	No	Yes, severe	No	No	No	93	Yes	No hemorrhage	No	No		No		4
Pt5	40 hrs	2023-12-11 18:24:00	2023-12-12 13:15:00	No	No	No	No	No	No	No	No	No	No	No	No	Stage 0, Zone 2, no Plus (L and R) 12/15	331	No	No hemorrhage, had underlying grade 1 R	No	No		No		1
Pt6	48 hrs	2023-12-13 16:04:00	2023-12-15 09:46:00	No	No	No	No	Yes, mild	No	No	No	No	No	No	No	No	0	No	No hemorrhage	No	No		No		1
Pt8	48 hrs	2023-12-19 16:59:00	2023-12-21 05:00:00	No	No	No	No	No	No	No	No	No	No	No	No	Stage 1/Zone 3/No Plus (L and R)	36	No	No hemorrhage	No	No		Probably with each poke		2
Pt9	48 hrs	2023-12-20 12:03:00	2023-12-22 12:00:00	No	No	No	No	No	No	No	No	No	yes, moderate	No	No	Stage 0/Zone 2/No Plus (L and R)	100	No	No hemorrhage	No	No		Probably with each poke		2
Pt12	40 hrs	2024-01-22 19:31:00	2024-01-24 11:30:00	No	No	No	No	No	No	No	No	No	yes, moderate	No	No	Stage 1, Zone 2 (L and R)	194	No	No hemorrhage	No	No		Probably with each poke		3
Pt16	48 hrs	2024-03-21 18:50:00	2024-03-23 20:00:00	No	No	No	No	No	No	No	No	No	No	No	No	No	1	No	No hemorrhage	No	No		No		1
Pt18	24 hrs	2024-06-22 16:45:00	2024-06-23 17:00:00	No	No	No	No	No	No	No	No	No	No	No	No	No	0	No	NA	No	No		Probably with each poke		0
Pt21	17 hrs	2024-07-15 16:53:00	2024-07-16 10:00:00	No	No	No	No	No	No	No	No	No	No	No	No	No	0	No	NA	No	No		Probably with each poke		0
Pt22	24 hrs	2024-07-16 11:05:00	2024-07-17 11:37:00	No	No	No	No	No	No	No	No	No	No	No	No	No	1	No	NA	No	No		Probably with each poke		1
Pt26	90 hrs	2024-11-15 14:47:00	2024-11-19 08:47:00	Yes	No	No	No	Yes, mild	No	No	No	No	No	No	No	No	6	No	No hemorrhage	No	No		No	Developed bradycardia requiring pacing, AE sent to IRB, denoted serious AE but unrelated to oxacillin	4
Pt27	40.5 hrs	2024-12-03 20:05:00	2024-12-05 13:15:00	Yes	No	No	No	No	No	No	No	No	No	No	No	No	10	No	NA	No	No	Yes	No	Note, patient transferred to UCLA beyond 14 day period, for heart transplant, was expected to need heart transplant	3
Pt28	189 hrs	2025-01-09 12:35:00	2025-01-17 10:00:00	No	Yes, moderate	Yes, moderate	No	No	No	No	No	No	Yes, mild	No	No	No	0	No	NA	No	No		Probably with each poke		3
Pt29	219 hrs	2025-01-17 12:47:00	2025-01-26 16:00:00	Yes	No	No	No	No	No	No	No	No	Yes, moderate	No	No	No	10	No	No	No	No		No	Note, had thrombosis of jugular vein, but is pre-existing, ordered placed 1 day prior to study entry	3
