# Supplementary material for: Population pharmacokinetics and safety of continuous oxacillin in preterm and term neonates and infants
Source: Antimicrob Agents Chemother. 2026 Apr 20;70(6):e01777-25. doi: 10.1128/aac.01777-25 (PMC13231926; doi:10.1128/aac.01777-25)
Supplement: Table S2 — Raw data. [file aac.01777-25-s0002.xlsx]

## Sheet: Sheet1
Supplement Table 2: Raw Data
Patient ID	Location	GA (weeks)	Chron Age (days)	Ethnicity	Gender	Length (cm)	Birth Weight (kg)	Current weight (kg)	Dose Calculating Weight (kg)	Oxacillin dose (mg/kg/day)	Oxacillin (40 mg/mL) Dose Rate/Hour	Culture identified Organism	MIC to Oxacillin	Site of Infection	Oxa 25 mg/kg date/time	Oxa CI date/time start	Oxa CI date/time end	Prior Oxacillin Exposure Dose/Time	Date/Time PreDrug Oxacillin Level Obtained	PreDrug Oxacillin Level (mcg/mL)	Time Before Oxa Protocol Load (hr)	Date/Time of Oxa level 1 (30-120 min)	Oxa level 1 (mcg/mL)	Oxa1 Time After Start (hr)	Date/Time of Oxa level 2 (8-16 hr)	Oxa level 2 (mcg/mL)	Oxa2 Time After Start (hr)	Date/Time of Oxa level 3 (16-96 hr)	Oxa level 3 (mcg/mL)	Oxa3 Time After Start (hr)	Date/Time of Oxa level 4 (End)	Oxa level 4 (mcg/mL)	Oxa4 Time After Start (hr)	CSF obtained?	Free Oxa % 1	Free Oxa % 2	Date/Time CSF obtained	CSF Oxacillin level (mcg/mL)	OxaCSF Time After Start (hr)	UOP 24 hours before oxacillin (cc/kg/hr)	UOP Oxacillin Day 1 (cc/kg/hr)	UOP Oxacillin Day 2 (cc/kg/hr)	UOP Oxacillin Day 3 (cc/kg/hr)	UOP Oxacillin Day 4 (cc/kg/hr)	Baseline WBC	Baseline ANC	Baseline Hb	Baseline platelets	Baseline Cr
Pt1	SBU	23.8571	82	Hispanic	Female	36	0.505	1.605	1.605	160	6.7 mg/kg/hr 10.8 mg/hr (10/19/23 17:56 - 11/7/23 18:00) 0.27 mL/hr (10/19/23 - 11/7/23) 12.8 mg/hr (11/7/23 18:00 - 11/11/23) 0.32 mL/hr (11/7/23 - 11/11/23) 13.6 mg/hr (11/12/23 00:00 - 11/14/23) 0.34 mL/hr (11/12/23 - 11/14/23 16:00) 14 mg/hr (11/14/23 - 11/22/23) 0.35 mL/hr (11/14/23 16:00 - 11/22/23 09:00)	MSSA	< 0.25	bacteremia, osteomyelitis	2023-10-19 16:15:00	2023-10-19 17:56:00	2023-11-22 09:00:00		2023-10-19 12:27:00	not found	3.8	2023-10-19 18:47:00	39.0696	0.85	2023-10-20 04:00:00	62.536	10.0667	2023-10-23 03:00:00	35.8592	81.0667	2023-11-22 09:45:00	11.4388	807.817	Yes	36.1904	-	2023-10-25 17:34:00	0.557295	143.633	3.27103	3.27103	3.01142	3.19315	6.23053	9	3510	12.5	80	0.2
Pt3	4S NICU	40	39	Hispanic	Male	56.5	3.29	4.155	4.155	160	6.7 mg/kg/hr 27.84 mg/hr 0.7 mL/hr (12/5/2023 23:57 - 12/10/2023 16:00)	MSSA	< 0.25	G tube cellulitis, Pneumonia	2023-12-05 23:05:00	2023-12-05 23:57:00	2023-12-10 16:00:00		2023-12-05 22:55:00	not found	0.166667	2023-12-06 00:57:00	3.71264	1	2023-12-06 10:20:00	10.6674	10.3833	2023-12-07 06:06:00	12.3904	30.15	2023-12-10 14:56:00	9.36297	110.983	No	-	-	-	-	-	1.42399	4.3221	4.01123	4.19174	4.34216	25.7	20560	11	524	< 0.2
Pt4	PICU/MedSurg	39	34	Hispanic	Male	49	-	3.5	3.5	160	6.7 mg/kg/hr 23.5 mg/hr 0.59 mL/hr 0.59 mL/hr (12/8/2023 14:11 - 12/10/2023 06:20) 0.295 mL/hr (12/10/2023 06:20 - 12/10/2023 19:00) 0.59 mL/hr (12/10/2023 19:00 - 12/18/2023 8:45	MSSA	0.5	Pneumonia	2023-12-08 13:03:00	2023-12-08 14:11:00	2023-12-18 08:45:00		2023-12-08 12:59:00	not found	0.0666667	2023-12-08 15:29:00	20.8121	1.3	2023-12-08 22:51:00	16.698	8.66667	2023-12-11 11:53:00	7.89537	69.7	2023-12-18 08:49:00	70.4581	234.633	No	-	-	-	-	-	4.5	6.07143	5.53571	3.91667	3.64286	8.6	5250	11.2	426	< 0.2
Pt5	SBU	25.2857	36	Hispanic	Female	35	0.66	1.13	1.13	160	6.7 mg/kg/hr 7.571 mg/hr 0.19 mL/hr (12/11/2023 20:19 - 12/12/2023 13:15)	-	-		2023-12-11 18:24:00	2023-12-11 20:19:00	2023-12-12 13:15:00		2023-12-11 18:14:00	not found	0.166667	2023-12-11 22:12:00	0.937388	1.88333	-	-	-	2023-12-12 13:15:00	7.41534	16.9333	-	-	-	No	30.7746	-	-	-	-	3.06047	3.09735	3.53982	-	-	8.8	3260	11	311	0.3
Pt6	4S NICU	36	4	Black	Male	47	2.05	2.31	2	160	6.7 mg/kg/hr 13.4 mg/hr 0.34 mL/hr (12/13/2023 17:15 - 12/15/2023 9:46)	-	-		2023-12-13 16:04:00	2023-12-13 17:15:00	2023-12-15 09:46:00		2023-12-13 16:00:00	19.4752	0.0666667	2023-12-13 18:20:00	59.108	1.08333	-	-	-	2023-12-14 10:15:00	85.0186	17	2023-12-15 09:00:00	57.7737	39.75	No	14.3193	31.8	-	-	-	1.33249	2.65152	4.25347	3.02125	-	5.3	3550	11.6	182	0.8
Pt8	4S NICU	29.4286	79	White	Male	49	1.37	3.52	3.515	160	6.7 mg/kg/hr 23.55 mg/hr 0.59 mL/hr (12/19/2023 17:44 - 12/21/2023 5:00	-	-		2023-12-19 16:59:00	2023-12-19 17:44:00	2023-12-21 05:00:00		2023-12-19 16:51:00	not found	0.133333	2023-12-19 18:20:00	60.8036	0.6	2023-12-20 08:37:00	30.0347	14.8833	2023-12-21 05:05:00	11.5134	35.35	level 3 was EOI	-	-	No	15.8909	-	-	-	-	2.35894	3.02276	5.80844	3.81662	-	12.6	9570	9.7	149	0.2
Pt9	SBU	30	29	Hispanic	Male	41.5	1.401	1.78	1.785	160	6.7 mg/kg/hr 11.96 mg/hr 0.3 mL/hr (12/20/2023 13:11 - 12/22/2023 12:00)	-	-		2023-12-20 12:03:00	2023-12-20 13:11:00	2023-12-22 12:00:00	-	-	-	-	2023-12-20 15:00:00	6.56	1.81667	-	-	-	2023-12-22 12:03:00	13.7544	46.8667	level 3 was EOI	-	-	No	27.0244	-	-	-	-	4.48179	4.50514	5.92904	-	-	6.5	1240	9.2	411	0.3
Pt11	PICU	30	82	Hispanic	Male	49.5	-	4.755	3.17	160	6.7 mg/kg/hr 21.239 mg/hr 0.53 mL/hr	MSSA	1	Pneumonia	2024-01-16 11:07:00	2024-01-16 12:07:00	2024-01-25 06:00:00	-	2024-01-16 09:45:00	-	1.36667	2024-01-16 13:30:00	17.1174	1.38333	2024-01-16 20:41:00	15.8086	8.56667	2024-01-17 06:15:00	15.0143	18.1333	2024-01-25 06:05:00	8.35871	209.967	No	19.5184	-	-	-	-	14.5373	10.9884	6.28286	9.73975	6.72619	14.7	11030	9.5	62	0.4
Pt12	SBU	29.2857	52	Hispanic	Male	44.7	0.906	2.105	2.105	160	6.7 mg/kg/hr 14.07 mg/hr 0.35 mL/hr	-	-		2024-01-22 19:31:00	2024-01-22 20:30:00	2024-01-24 11:30:00	38 mg/kg, 1/22/2024 11:42	2024-01-22 17:08:00	0.957393	2.38333	2024-01-22 21:15:00	22.1519	0.75	-	-	-	2024-01-24 11:35:00	18.1738	39.0833	-	-	-	No	19.7195	-	-	-	-	4.35471	4.3036	2.36364	-	-	10.5	3470	9.6	380	0.2
Pt14	4S NICU	39	7	Hispanic/Black	Male	47	2.49	2.45	2.5	160	6.7 mg/kg/hr 16.683 mg/hr 0.42 mL/hr	S epi, oxacillin susceptible	< 0.25	bacteremia	2024-02-19 17:14:00	2024-02-19 18:18:00	2024-02-21 12:00:00	-	2024-02-19 16:18:00	-	0.933333	2024-02-19 18:52:00	35.6788	0.566667	2024-02-20 05:30:00	27.473	11.2	2024-02-21 05:35:00	24.3903	35.2833	2024-02-21 12:03:00	25.6821	41.75	No	13.9393	28.6	-	-	-	3.95	2.76667	3.58333	6.46259		7.3	5480	14.1	173	0.3
Pt16	SBU	39.5714	4	Hispanic	Male	49	3.4	3.53	3.53	160	6.7 mg/kg/hr 22.78 mg/hr 0.57 mL/hr		-		2024-03-21 18:50:00	2024-03-21 19:51:00	2024-03-23 20:00:00	-	2024-03-21 17:40:00	-	1.16667	2024-03-21 20:26:00	157.971	0.583333	2024-03-22 04:08:00	109.124	8.28333	2024-03-22 12:17:00	112.986	16.4333	2024-03-23 20:05:00	13.8132	48.2333	No	15.9997	25.4	-	-	-	2.19547	3.51747	4.16667	3.89364		18	8100	12.7	145	0.5
Pt17	Med/surg	37	14	Hispanic	Female	47	-	3.26	3.26	160	6.7 mg/kg/hr 21.5 mg/hr 0.55 mL/hr (6/18/2024 15:36 - 6/21/2024 9:19) 0.54 mL/hr (6/21/2024 9:19 - 6/30/2024 6:30)	MSSA	0.5	generalized lymphadenitis	2024-06-18 14:14:00	2024-06-18 15:36:00	2024-06-30 06:30:00	-	2024-06-18 11:18:00	-	2.93333	2024-06-18 16:45:00	28.4148	1.15	2024-06-18 23:45:00	6.24348	8.15	2024-06-20 12:32:00	42.6132	44.9333	2024-06-30 06:39:00	35.6864	279.05	No	-	-	-	-	-	8.23108	6.95067	9.1954	4.15373	7.56079	12.5	5990	14.9	683	0.4
Pt18	Med/surg	39	47	Hispanic	Male	55.5	-	5.345	5.345	160	6.7 mg/kg/hr 35.8 mg/hr 0.9 mL/hr		-		2024-06-22 16:45:00	2024-06-22 17:15:00	2024-06-23 17:00:00	-	-	-	-	2024-06-22 18:50:00	16.7816	1.58333	2024-06-23 04:21:00	15.5289	11.1	2024-06-23 10:55:00	13.2157	17.6667	2024-06-23 16:47:00	8.17752	23.5333	No	-	-	-	-	-	2.23729	5.5459	5.37106			6.9	4350	12.6	244	0.2
Pt21	Med/surg	39	22	Hispanic	Male	51	-	3.29	3.29	160	6.7 mg/kg/hr 22 mg/hr 0.55 mL/hr		-	COVID	2024-07-15 16:53:00	2024-07-15 17:28:00	2024-07-16 10:00:00	-	-	-	-	2024-07-15 18:15:00	31.592	0.783333	2024-07-16 05:10:00	19.628	11.7	2024-07-16 10:02:00	11.836	16.5667	-	-	-	No	-	-	-	-	-	4.12867	8.10537	5.82353			6.9	1150	10.3	219	0.3
Pt22	Med/surg	39	11	Hispanic	Female	53	-	3.29	3.29	160	6.7 mg/kg/hr 22 mg/hr 0.55 mL/hr		-	Enterovirus meningitis	2024-07-16 11:05:00	2024-07-16 11:45:00	2024-07-17 11:37:00	-	-	-	-	2024-07-16 13:10:00	53.04	1.41667	2024-07-16 20:50:00	49.128	9.08333	2024-07-17 05:18:00	26.448	17.55	2024-07-17 11:35:00	28.716	23.8333	No	12.3233	17.2	-	-	-	4.40729	3.73648	7.42335			8.2	3780	18.2	232	0.5
Pt23	4S NICU	37.7143	11	White	Female	49	2.845	2.88	2.88	160	6.7 mg/kg/hr 19.3 mg/hr 0.48 mL/hr	Candida albicans	-	gluteal surgical site infection	2024-07-19 13:45:00	2024-07-19 14:37:00	2024-07-25 12:54:00	-	-	-	-	2024-07-19 15:46:00	29.148	1.15	2024-07-20 03:00:00	10.452	12.3833	2024-07-22 05:58:00	14.164	63.35	2024-07-23 17:50:00	-	99.2167	No	14.8454	12.1	-	-	-	4.15249	4.78604	4.57489	4.24344	6.7026	8.1	5830	13.9	174	0.3
Pt24	SBU	38.7143	42	Hispanic	Male	52	-	3.39	3.39	160	6.7 mg/kg/hr 22.7 mg/hr 0.57 mL/hr	MSSA	< 0.25	G tube cellulitis	2024-07-24 19:57:00	2024-07-24 21:30:00	2024-07-26 14:21:00	-	-	-	-	2024-07-24 23:29:00	8.696	1.98333	2024-07-25 06:15:00	15.892	8.75	2024-07-25 13:44:00	14.924	16.2333	2024-07-26 14:20:00	18.552	40.8333	No	-	-	-	-	-	4.69518	3.82554	4.9264	4.33286		9	3240	9.8	532	0.2
Pt25	SBU	26.1429	5	Hispanic	Male	32	0.697	0.605	0.697	120	5 mg/kg/hr 3.5 mg/hr 0.17 mL/hr				2024-07-25 13:22:00	2024-07-25 14:45:00	2024-07-26 14:59:00	-	-	-	-	2024-07-25 16:41:00	39.88	1.93333	-	-	-	2024-07-26 06:45:00	34.128	16	-	-	-	No	12.5128	39.1	-	-	-	1.92837	2.53333	5.02451	4.28922	5.46875	10.2	5510	13.9	157	0.8
Pt26	CVICU	34.5714	18	Hispanic	Male	50.5	2.46	2.975	2.975	160	6.7 mg/kg/hr 20 mg/hr 0.5 mL/hr				2024-11-15 14:47:00	2024-11-15 15:25:00	2024-11-19 08:47:00	-	-	-	-	2024-11-15 16:00:00	4.707	0.583333	2024-11-16 00:30:00	94.5427	9.08333	2024-11-18 03:00:00	28.4558	59.5833	2024-11-19 08:45:00	37.2117	89.3333	No	18.9085	22.9	-	-	-	4.06162	4.34174	4.71989	2.84314	3.85154	17.1	14360	14	328	0.3
Pt27	CVICU	37.8571	31	Hispanic/White	Male	52	3.27	3.545	3.5	160	6.7 mg/kg/hr 23.5 mg/hr 0.59 mL/hr	MSSA	0.5	bloodstream	2024-12-03 20:05:00	2024-12-03 20:45:00	2024-12-05 13:15:00	96 mg each on 11/30/2024 at 11:54, 16:01, 19:53, 23:37 12/1/2024 at 04:57, 07:37, 12:08, 16:19, 19:54 12/2/2024 at 00:10, 04:33, 09:15, 12:41, 16:03, 19:44 12/3/2024 at 00:15, 03:50, 07:56, 11:42, 15:54, 20:05	2024-12-03 15:13:00	8.69716	4.86667	2024-12-03 22:03:00	8.33368	1.3	2024-12-04 09:23:00	13.4691	12.6333	2024-12-04 14:16:00	12.2544	17.5167	2024-12-05 13:33:00	7.8062	40.8	No	-	-	-	-	-	5.41843	5.99721	5.88858	5.76742		20.3	14820	10.5	432	0.4
Pt28	Med/Surg	39	32	White	Female	54.3		4.48	4.48	160	6.7 mg/kg/hr 30 mg/hr 0.75 mL/hr	MSSA	<= 0.25	bloodstream	2025-01-09 12:35:00	2025-01-09 13:39:00	2025-01-17 10:00:00	-	-	-	-	2025-01-09 14:10:00	39.9202	0.516667	2025-01-09 22:00:00	26.0045	8.35	2025-01-10 06:15:00	25.2277	16.6	2025-01-16 06:33:00	11.3901	160.9	No	-	-	-	-	-	3.35	1.47608	3.6435	6.97059	4.99448	10.4	5140	11.4	261	0.2
Pt29	PICU	40.2857	69	Hispanic	Male	56	4.09	7.025	7.025	160	6.7 mg/kg/hr 47.2 mg/hr 1.18 mL/hr	MSSA	not recorded	lung	2025-01-17 12:47:00	2025-01-17 13:22:00	2025-01-26 16:00:00	-	-	-	-	2025-01-17 14:35:00	39.7726	1.21667	2025-01-17 22:34:00	24.3575	9.2	2025-01-18 05:15:00	8.3171	15.8833	2025-01-21 16:00:00	41.5626	98.6333	No	-	-	-	-	-		4.92289	5.83333	5.50347	4.17245	17.6	13730	11.3	310	0.3
[truncated: 39 more columns]
