# Supplementary material for: Population pharmacokinetics and safety of continuous oxacillin in preterm and term neonates and infants
Source: Antimicrob Agents Chemother. 2026 Apr 20;70(6):e01777-25. doi: 10.1128/aac.01777-25 (PMC13231926; doi:10.1128/aac.01777-25)
Supplement: Table S3 — Raw concentrations. [file aac.01777-25-s0003.xlsx]

## Sheet: Batch 1
Supplemental Table 3: Raw Oxacillin Concentrations
BDQ low standard 2.00 mcg/ml
	OXA		Corrected 2x
sample ID	mcg/ml		mcg/ml
2308111-Pt1 10/19/23 1227 Baseline	NF		-
2308111-Pt1 10/19/23 1847 30-120m	39.0696		-
2308111-Pt1 10/20/23 0400 8-16hr	62.536		-
2308111-Pt1 10/23/23 0300 16-96hr	35.8592		-
2308111-Pt1 11/22/23 0945 EOI	11.4388		-
2308111-Pt1 10/25/23 1734 CSF	0.557295	trace	-
2308111-Pt9 12/20/23 1500 30-120m 1:1	3.28		6.56
2308111-Pt9 12/22/23 1203 16-96hr 1:1	6.87719		13.7544
2308111-Pt6 12/13/23 1600 Baseline 1:1	9.73759		19.4752
2308111-Pt6 12/13/23 1820 30-120m 1:1	29.554		59.108
2308111-Pt6 12/14/23 1015 16-96hr 1:1	42.5093		85.0186
2308111-Pt6 12/15/23 0900 EOI 1:1	28.8869		57.7737
2308111-Pt8 12/19/23 1651 Baseline 1:1	NF		NF
2308111-Pt8 12/19/23 1820 30-120m 1:1	30.4018		60.8036
2308111-Pt8 12/20/23 0837 8-16hr 1:1	15.0173		30.0347
2308111-Pt8 12/21/23 0505 16-96hr 1:1	5.75669		11.5134
2308111-Pt5 12/11/23 1814 Baseline 1:1	NF		NF
2308111-Pt5 12/11/23 2212 30-120m 1:1	0.468694	trace	0.937388	trace
2308111-Pt5 12/12/23 1315 16-96hr 1:1	3.70767		7.41534
2308111-Pt3 12/5/23 2255 Baseline 1:1	NF		NF
2308111-Pt3 12/6/23 0057 30-120m 1:1	1.85632	trace	3.71264	original value was below the low standard
2308111-Pt3 12/6/23 1020 8-16hr 1:1	5.33368		10.6674
2308111-Pt3 12/7/23 0606 16-96hr 1:1	6.19519		12.3904
2308111-Pt3 12/10/23 1456 EOI 1:1	4.68148		9.36297
2308111-Pt4 12/8/23 1259 Baseline 1:1	NF		NF
2308111-Pt4 12/8/23 1529 30-120m 1:1	10.4061		20.8121
2308111-Pt4 12/8/23 2251 8-16hr 1:1	8.34901		16.698
2308111-Pt4 12/11/23 1153 16-96hr 1:1	3.94768		7.89537
2308111-Pt4 12/18/23 0849 EOI 1:1	35.229		70.4581
"all samples except for the Pt1, will need calculated amount corrected 2x.
50ul was used for these samples, diluted with stripped plasma 1:1, pre-extraction."

## Sheet: Batch 2
Oxacillin
BDQ low standard 2.00 mcg/ml
	OXA		Corrected 2x
sample ID	mcg/ml		mcg/ml
2308111-Pt11 01/16/24 0945 Baseline	NF		-
2308111-Pt11 01/16/24 1330 30-120m	8.5587		17.1174
2308111-Pt11 01/16/24 2041 8-16hr	7.90429		15.8086
2308111-Pt11 01/17/24 0615 16-96hr	7.50715		15.0143
2308111-Pt11 01/25/24 0605 EOI	4.17935		8.35871
2308111-Pt12 1/22/24 1708 Baseline	0.478697	trace	0.957393		original value was below the low standard
2308111-Pt12 1/22/24 2115 30-120m	11.076		22.1519
2308111-Pt12 1/24/24 1135 16-96hr	9.08692		18.1738
2308111-Pt14 2/19/24 1618 Baseline	NF		-
2308111-Pt14 2/19/24 1852 30-120m	17.8394		35.6788
2308111-Pt14 2/20/24 0530 8-16hr	13.7365		27.473
2308111-Pt14 2/21/24 0535 16-96hr	12.1952		24.3903
2308111-Pt14 2/21/24 1203 EOI	12.8411		25.6821
2308111-Pt16 3/21/24 1740 Baseline	NF		-	10x
2308111-Pt16 3/21/24 2026 30-120m	15.7971		157.971	10x
2308111-Pt16 3/22/24 0408 8-16hr	10.9124		109.124	10x
2308111-Pt16 3/22/24 1217 16-96hr	11.2986		112.986	10x
2308111-Pt16 3/23/24 2005 EOI	1.38132		13.8132	10x	original value was below the low standard
2308111-Pt17 6/18/24 1118 Baseline	NF		-
2308111-Pt17 6/18/24 1645 30-120m	14.2074		28.4148
2308111-Pt17 6/18/24 2345 8-16hr	3.12174		6.24348
2308111-Pt17 6/20/24 1232 16-96hr	21.3066		42.6132
2308111-Pt17 6/30/24 0639 EOI	17.8432		35.6864
2308111-Pt18 6/22/24 1850 30-120m	8.39082		16.7816
2308111-Pt18 6/23/24 0421 8-16hr	7.76444		15.5289
2308111-Pt18 6/23/24 1055 16-96hr	6.60785		13.2157
2308111-Pt18 6/23/24 1647 EOI	4.08876		8.17752

## Sheet: Batch 3
Study	Pt	Hour	Date	Time	Sequence	Notes		ID	mcg/ml	corrected
2308111	Pt21	30-120m	2024-07-15	18:15:00	2308111-Pt21 7/15/24 1815 30-120m			2308111-Pt21 7/15/24 1815 30-120m	7.898	31.592
2308111	Pt21	8-16hr	2024-07-16	05:10:00	2308111-Pt21 7/16/24 0510 8-16hr			2308111-Pt21 7/16/24 0510 8-16hr	4.907	19.628
2308111	Pt21	16-96hr	2024-07-16	10:02:00	2308111-Pt21 7/16/24 1002 16-96hr	Pt21 only 3 samples		2308111-Pt21 7/16/24 1002 16-96hr	2.959	11.836
2308111	Pt22	30-120m	2024-07-16	13:10:00	2308111-Pt22 7/16/24 1310 30-120m			2308111-Pt22 7/16/24 1310 30-120m	13.26	53.04
2308111	Pt22	8-16hr	2024-07-16	20:50:00	2308111-Pt22 7/16/24 2050 8-16hr			2308111-Pt22 7/16/24 2050 8-16hr	12.282	49.128
2308111	Pt22	16-96hr	2024-07-17	05:18:00	2308111-Pt22 7/17/24 0518 16-96hr			2308111-Pt22 7/17/24 0518 16-96hr	6.612	26.448
2308111	Pt22	EOI	2024-07-17	11:35:00	2308111-Pt22 7/17/24 1135 EOI	Skipped baseline		2308111-Pt22 7/17/24 1135 EOI	7.179	28.716
2308111	Pt23	30-120m	2024-07-19	15:46:00	2308111-Pt23 07/19/2024 1546 30-120m			2308111-Pt23 07/19/2024 1546 30-120m	7.287	29.148
2308111	Pt23	8-16hr	2024-07-20	03:00:00	2308111-Pt23 07/20/2024 0300 8-16hr			2308111-Pt23 07/20/2024 0300 8-16hr	2.613	10.452
2308111	Pt23	16-96hr	2024-07-22	05:58:00	2308111-Pt23 07/22/2024 0558 16-96hr			2308111-Pt23 07/22/2024 0558 16-96hr	3.541	14.164
2308111	Pt23	EOI	2024-07-23	17:50:00	2308111-Pt23 07/23/2024 1750 EOI	Skipped baseline		2308111-Pt24 07/24/2024 2329 30-120m	2.174	8.696
2308111	Pt24	30-120m	2024-07-24	23:29:00	2308111-Pt24 07/24/2024 2329 30-120m			2308111-Pt24 07/25/2024 0615 8-16hr	3.973	15.892
2308111	Pt24	8-16hr	2024-07-25	06:15:00	2308111-Pt24 07/25/2024 0615 8-16hr			2308111-Pt24 07/25/2024 1344 16-96hr	3.731	14.924
2308111	Pt24	16-96hr	2024-07-25	13:44:00	2308111-Pt24 07/25/2024 1344 16-96hr			2308111-Pt24 07/26/2024 1420 EOI	4.638	18.552
2308111	Pt24	EOI	2024-07-26	14:20:00	2308111-Pt24 07/26/2024 1420 EOI	Skipped baseline		2308111-Pt25 07/25/2024 1641 30-120m	9.97	39.88
2308111	Pt25	30-120m	2024-07-25	16:41:00	2308111-Pt25 07/25/2024 1641 30-120m
2308111	Pt25	16-96hr	2024-07-26	06:45:00	2308111-Pt25 07/26/2024 0645 16-96hr	Pt25 only 2 samples		2308111-Pt25 07/26/2024 0645 16-96hr	8.532	34.128

## Sheet: Batch 4
Oxacillin
BDQ low standard 2.00 mcg/ml
	OXA
sample ID	mcg/ml
2308111 - Pt 26 11/15/2024 1600 30-120 m	4.707
2308111 - Pt 26 11/16/2024 00:30 8-16 hr	94.5427
2308111 - Pt 26 11/18/2024 03:00 16-96 hr	28.4558
2308111 - Pt 26 11/19/2024 08:45 EOI	37.2117
2308111 - Pt 27 12/03/2024 15:13 Baseline	8.69716
2308111 - Pt 27 12/03/2024 22:03 30-120 m	8.33368
2308111 - Pt 27 12/04/2024 09:23 8-16 hr	13.4691
2308111 - Pt 27 12/04/2024 14:16 16-96 hr	12.2544
2308111 - Pt 27 12/05/2024 13:33 EOI	7.8062

## Sheet: Batch 5
Oxacillin
BDQ low standard 2.00 mcg/ml
	OXA
sample ID	mcg/ml
#28-1410 OXA 1:9	39.9202
#28-2200 OXA 1:1	26.0045
#28-0615 OXA 1:1	25.2277
#28-0633 OXA 1:1	11.3901
#29-1435 OXA 1:1	39.7726
#29-2234 OXA 1:1	24.3575
#29-1600 OXA 1:1	8.3171
#29-0515 OXA 1:1	41.5626
